# Supplementary material for: Mutation of ZmDIR5 Reduces Maize Tolerance to Waterlogging, Salinity, and Drought
Source: Plants (Basel). 2025 Mar 4;14(5):785. doi: 10.3390/plants14050785 (PMC11902002; doi:10.3390/plants14050785)
Supplement: Supplementary file 1 [file plants-14-00785-s001.zip]

Archive with 6 entries (6 files):
- Supplementary Figure1-2.JPG
- Supplementary Figure1.JPG
- Supplementary Figure2.JPG
- Supplementary Figure3.JPG
- Supplementary Table1.pdf
- Supplementary Table2.pdf
